# Supplementary material for: Plant genetic diversity affects multiple trophic levels and trophic interactions
Source: Nat Commun. 2022 Nov 27;13:7312. doi: 10.1038/s41467-022-35087-7 (PMC9701765; doi:10.1038/s41467-022-35087-7)
Supplement: Supplementary file 4 — Supplementary Data 1 [file 41467_2022_35087_MOESM4_ESM.xlsx]

## Sheet: Sheet1
Supplementary Data 1. Overview of the 413 studies covering 4702 observations included in the meta-analysis of the effects of plant genetic diversity on invertebrate herbivores, predators, parasitoids, weeds, plant-feeding nematodes, plant disease and plants. For each paper, the table indicates whether it provides information on abundance (A), diversity (D), and impact (I, indicating herbivore dam…
No.	Study	Herbivore			Predator		Parasitoid			Weed		Nematode	Disease	Plant			Trophic	Ecosystem	Plant life form	Climatic zone	Study type	Plant species
		A	D	I	A	D	A	D	I	D	I	A	I	G	R	Q
1	Abdala-Roberts, González-Moreno, Mooney et al., 2016a	√						√									Parasitoid→herbivore	Forest (1)	Woody plant	Tropical	Plot experiment	Big-leaf mahogany (Swietenia macrophylla)
2	Abdala-Roberts and Mooney, 2014	√					√								√		Parasitoid→herbivore→plant	Agroecosystem (1)	Herbaceous plant	Tropical	Plot experiment	Perennial herb (Ruellia nudiflora)
3	Abdala-Roberts, Mooney, Quijano-Medina et al., 2015a	√		√	√												Predator→herbivore	Forest (1)	Woody plant	Tropical	Plot experiment	Big-leaf mahogany (Swietenia macrophylla)
4	Abdala-Roberts, Pratt, Pratt, et al., 2017	√			√									√			Predator→herbivore→plant	Shrubland (1)	Woody plant	Temperate	Plot experiment	Perennial herb (Ruellia nudiflora)
5	Abdala-Roberts, Terán, Jorge et al., 2015b			√					√						√		Parasitoid→herbivore→plant	Agroecosystem (1)	Herbaceous plant	Tropical	Plot experiment	Pepper (Capsicum chinense)
6	Abdala-Roberts,Hernández-Cumplido, Chel-Guerrero et al., 2016b	√		√			√								√	√	Parasitoid→herbivore→plant	Agroecosystem (1)	Herbaceous plant	Tropical	Plot experiment	Lima bean (Phaseolus lunatus)
7	Abdelaziz, 1983													√	√		No interaction	Agroecosystem (1)	Herbaceous plant	Tropical	Plot experiment	Sorghum (Sorghum bicolor)
8	Adam et al., 2018			√											√		Herbivore→plant	Agroecosystem (1)	Herbaceous plant	Temperate	Plot experiment	Wild tobacco (Nicotiana attenuata)
9	Ahmedet al., 1997												√				No interaction	Agroecosystem (2)	Herbaceous plant	Tropical	Plot experiment	Rice (Oryza sativa)
10	Akanda and Mundt, 1996												√				No interaction	Agroecosystem (2)	Herbaceous plant	Temperate	Plot experiment	Wheat (Triticum aestivum)
11	Akanda and Mundt, 1997														√		No interaction	Agroecosystem (2)	Herbaceous plant	Temperate	Plot experiment	Wheat (Triticum aestivum)
12	Allan et al., 1983												√				No interaction	Agroecosystem (1)	Herbaceous plant	Temperate	Plot experiment	Wheat (Triticum aestivum)
13	Allard, 1961													√			No interaction	Agroecosystem (1)	Herbaceous plant	Temperate	Plot experiment	Lima bean (Phaseolus lunatus)
14	Allard and Adams, 1969														√		No interaction	Agroecosystem (1)	Herbaceous plant	Temperate	Plot experiment	Barley (Hordeum vulgare)
15	Altieri and Schmidt, 1987	√															No interaction	Agroecosystem (1)	Herbaceous plant	Temperate	Plot experiment	Broccoli (Brassica oleracea)
16	Anand et al., 1995											√			√		Nematode→plant	Agroecosystem (1)	Herbaceous plant	Temperate	Plot experiment	Soybean (Glycine max)
17	Andrivon et al., 2010												√		√		Disease→plant	Agroecosystem (1)	Herbaceous plant	Temperate	Plot experiment	Potato (Solanum tuberosum)
18	Ashizawa et al., 2007												√				No interaction	Agroecosystem (1)	Herbaceous plant	Temperate	Plot experiment	Rice (Oryza sativa)
19	Aslam and Fischbeck, 1993												√		√		Disease→plant	Agroecosystem (1)	Herbaceous plant	Temperate	Plot experiment	Wheat (Triticum aestivum)
20	Ǻssveen and Gunnarstorp, 1996												√		√		Disease→plant	Agroecosystem (1)	Herbaceous plant	Temperate	Plot experiment	Barley (Hordeum vulgare)
21	Atwater and Callaway, 2015													√	√		No interaction	Grassland (1)	Herbaceous plant	Temperate	Plot experiment	Bluebunch wheatgrass (Pseudoroegneria spicata)
22	Ayanru and Browning, 1977												√	√	√		Disease→plant	Agroecosystem (1)	Herbaceous plant	Temperate	Pot experiment	Oat (Avena sativa)
23	Baker, 1977													√	√		Disease→plant	Agroecosystem (1)	Herbaceous plant	Temperate	Plot experiment	Wheat (Triticum aestivum)
24	Baniszewski et al., 2021												√		√		Disease→plant	Agroecosystem (1)	Herbaceous plant	Temperate	Plot experiment	Wheat (Triticum aestivum)
25	Barrera and Frederiksen, 1994												√		√		Disease→plant	Agroecosystem (3)	Herbaceous plant	Tropical	Plot experiment	Sorghum (Sorghum bicolor)
26	Barrett and Wolfe, 1980												√				No interaction	Agroecosystem (1)	Herbaceous plant	Temperate	Plot experiment	Barley (Hordeum vulgare)
27	Barton et al., 2015	√		√													No interaction	Forest (1)	Woody plant	Temperate	Plot experiment	Silver birch (Betula pendula)
28	Beg et al., 1975														√		No interaction	Agroecosystem (1)	Herbaceous plant	Temperate	Plot experiment	Peanut (Arachis hypogaea)
29	Blijenburg and Sneep, 1975														√		No interaction	Agroecosystem (1)	Herbaceous plant	Temperate	Plot experiment	Barley (Hordeum vulgare)
30	Brim and Schutz, 1968														√		No interaction	Agroecosystem (1)	Herbaceous plant	Temperate	Plot experiment	Soybean (Glycine max)
31	Brophy and Mundt, 1991												√		√		Disease→plant	Agroecosystem (1)	Herbaceous plant	Temperate	Plot experiment	Wheat (Triticum aestivum)
32	Burton, 1948														√		No interaction	Grassland (1)	Herbaceous plant	Temperate	Plot experiment	Pearl millet (Pennisetum glaucum)
33	Bush et al., 1991			√										√			Herbivore→plant	Agroecosystem (1)	Herbaceous plant	Temperate	Pot experiment	Wheat (Triticum aestivum)
34	Cadet et al., 2007											√					No interaction	Agroecosystem (1)	Herbaceous plant	Temperate	Plot experiment	Sugarcane (Saccharum officinarum)
35	Cai et al., 2019												√	√	√		Disease→plant	Agroecosystem (1)	Herbaceous plant	Temperate	Plot experiment	Wheat (Triticum aestivum)
36	Calonnec et al., 1996												√				No interaction	Agroecosystem (1)	Herbaceous plant	Temperate	Pot experiment	Wheat (Triticum aestivum)
37	Campos-Navarrete, Abdala-Roberts, Munguía-Rosas et al., 2015a	√			√												Predator→herbivore	Forest (1)	Woody plant	Tropical	Plot experiment	Big-leaf mahogany (Swietenia macrophylla)
38	Campos-Navarrete, Munguía-Rosas, Abdala-Roberts et al., 2015b	√	√		√	√											Predator→herbivore	Forest (1)	Woody plant	Tropical	Plot experiment	Big-leaf mahogany (Swietenia macrophylla)
39	Cantelo and Sanford, 1984	√															No interaction	Agroecosystem (1)	Herbaceous plant	Temperate	Plot experiment	Potato (Solanum tuberosum)/Broccoli (Brassica oleracea)/Lima bean (Phaseolus lunatus)
40	Cao et al., 2018		√	√		√											Predator→herbivore	Forest (1)	Woody plant	Temperate	Plot experiment	A tree (Alniphyllum fortunei)
41	Castagneyrol et al., 2012	√		√													No interaction	Forest (1)	Woody plant	Temperate	Plot experiment	Oak (Quercus robur)
42	Caviness and Sneller, 1992														√		No interaction	Agroecosystem (1)	Herbaceous plant	Temperate	Plot experiment	Soybean (Glycine max)
43	Chakraborty, 1991												√	√			Disease→plant	Agroecosystem (1)	Herbaceous plant	Temperate	Plot experiment	Pasture legume (Stylosanthes scabra)
44	Chapman et al., 1969														√		No interaction	Agroecosystem (1)	Herbaceous plant	Temperate	Plot experiment	Wheat (Triticum aestivum)
45	Chateil et al., 2013		√			√								√	√		Predator→herbivore→plant	Agroecosystem (1)	Herbaceous plant	Temperate	Plot experiment	Wheat (Triticum aestivum)
46	Chaulagain et al., 2017												√		√		Disease→plant	Agroecosystem (2)	Herbaceous plant	Temperate	Plot experiment	Wheat (Triticum aestivum)
47	Chen, Mu, Wen et al., 2018													√		√	No interaction	Grassland (1)	Herbaceous plant	Temperate	Plot experiment	Alfalfa (Medicago sativa)
48	Chen, Song, Qi et al., 2009												√		√		Disease→plant	Agroecosystem (1)	Herbaceous plant	Temperate	Plot experiment	Maize (Zea mays)
49	Chen, Zhu, Li et al., 2009												√		√		Disease→plant	Agroecosystem (1)	Herbaceous plant	Temperate	Plot experiment	Wheat (Triticum aestivum)
50	Chen, Zhu, Li et al., 2008												√		√		No interaction	Agroecosystem (1)	Herbaceous plant	Temperate	Plot experiment	Wheat (Triticum aestivum)
51	Cheng et al., 2008																No interaction	Agroecosystem (1)	Herbaceous plant	Temperate	Plot experiment	Rice (Oryza sativa)
52	Chin and Wolfe, 1984a												√				No interaction	Agroecosystem (1)	Herbaceous plant	Temperate	Plot experiment	Barley (Hordeum vulgare)
53	Chin and Wolfe, 1984b												√		√		Disease→plant	Agroecosystem (1)	Herbaceous plant	Temperate	Plot experiment	Barley (Hordeum vulgare)
54	Chowdhury and Hodgson, 1982													√	√		No interaction	Agroecosystem (1)	Herbaceous plant	Temperate	Plot experiment	Potato (Solanum tuberosum)
55	Clay and Allard, 1969														√		No interaction	Agroecosystem (5)	Herbaceous plant	Temperate	Plot experiment	Barley (Hordeum vulgare)
56	Collins et al., 2018														√		No interaction	Wetland (1)	Herbaceous plant	Temperate	Plot experiment	Reed canary grass (Phalaris arundinacea)
57	Cook-Patton et al., 2011		√			√								√			Predator→herbivore→plant	Old-field ecosystem (1)	Herbaceous plant	Temperate	Plot experiment	Common evening primrose (Oenothera biennis)
58	Cowger and Mundt, 2002												√				No interaction	Agroecosystem (1)	Herbaceous plant	Temperate	Plot experiment	Wheat (Triticum aestivum)
59	Cowger and Weisz, 2008													√			No interaction	Agroecosystem (1)	Herbaceous plant	Temperate	Plot experiment	Wheat (Triticum aestivum)
60	Cox and Inns, 1974														√		No interaction	Agroecosystem (2)	Herbaceous plant	Temperate	Plot experiment	Barley (Hordeum vulgare)
61	Cox et al., 2004												√	√	√		Disease→plant	Agroecosystem (1)	Herbaceous plant	Temperate	Plot experiment	Wheat (Triticum aestivum)
62	Crawford et al., 2007	√															No interaction	Old-field ecosystem (1)	Herbaceous plant	Temperate	Plot experiment	Goldenrod (Solidago altissima)
63	Crawford and Rudgers, 2013	√			√		√										Predator/parasitoid→herbivore	Grassland (1)	Herbaceous plant	Temperate	Plot experiment	American beachgrass (Ammophila breviligulata)
64	Crawford and Whitney, 2010													√	√		No interaction	Agroecosystem (1)	Herbaceous plant	Temperate	Pot experiment	Thale cress (Arabidopsis thaliana)
65	Creissen, Jorgensen, Brown, 2013														√		No interaction	Agroecosystem (1)	Herbaceous plant	Temperate	Pot experiment	Thale cress (Arabidopsis thaliana)
66	Creissen, Jorgensen, Brown, 2016												√		√		Disease→plant	Agroecosystem (1)	Herbaceous plant	Temperate	Plot experiment	Barley (Hordeum vulgare)
67	Crutsinger, Collins, Fordyce et al., 2006					√								√			No interaction	Old-field ecosystem (1)	Herbaceous plant	Temperate	Plot experiment	Goldenrod (Solidago altissima)
68	Crutsinger, Collins, Fordyce et al., 2008a													√	√		No interaction	Old-field ecosystem (1)	Herbaceous plant	Temperate	Plot experiment	Goldenrod (Solidago altissima)
69	Crutsinger, Reynolds, Classen et al., 2008b	√	√		√	√											Predator→herbivore	Old-field ecosystem (1)	Herbaceous plant	Temperate	Plot experiment	Goldenrod (Solidago altissima)
70	Crutsinger et al., 2008c													√			No interaction	Old-field ecosystem (1)	Herbaceous plant	Temperate	Plot experiment	Goldenrod (Solidago altissima)
71	Dahlin et al., 2020													√			No interaction	Agroecosystem (1)	Herbaceous plant	Temperate	Plot experiment	Barley (Hordeum vulgare)
72	Dahlin et al., 2018	√															No interaction	Agroecosystem (1)	Herbaceous plant	Temperate	Plot experiment	Barley (Hordeum vulgare)
73	Dai et al., 2012												√		√	√	Disease→plant	Agroecosystem (1)	Herbaceous plant	Temperate	Plot experiment	Wheat (Triticum aestivum)
74	Darras et al., 2015													√	√		No interaction	Agroecosystem (2)	Herbaceous plant	Temperate	Plot experiment	Pea (Pisum sativum)
75	Davidson et al., 1990													√	√		No interaction	Agroecosystem (1)	Herbaceous plant	Temperate	Plot experiment	Wheat (Triticum aestivum)
76	Didelot et al., 2017												√				No interaction	Agroecosystem (1)	Woody plant	Temperate	Plot experiment	Apple (Malus pumila)
77	Dileone and Mundt, 1994												√				No interaction	Agroecosystem (2)	Herbaceous plant	Temperate	Plot experiment	Wheat (Triticum aestivum)
78	Doherty et al., 2019			√													No interaction	Grassland (1)	Herbaceous plant	Temperate	Pot experiment	Buffalo grass (Stenotaphrum secundatum)
79	Drummond and Vellend, 2012										√						No interaction	Grassland (1)	Herbaceous plant	Temperate	Plot experiment	Dandelion (Taraxacum officinale)
80	Dubin and Wolfe, 1994												√		√		Disease→plant	Agroecosystem (4)	Herbaceous plant	Temperate	Plot experiment	Wheat (Triticum aestivum)
81	Dubs et al., 2018				√									√			No interaction	Agroecosystem (1)	Herbaceous plant	Temperate	Plot experiment	Wheat (Triticum aestivum)
82	Dunn et al., 2002												√				No interaction	Grassland (1)	Herbaceous plant	Temperate	Plot experiment	Tall fescue (Festuca arundinacea)
83	Eagles, 1983													√			No interaction	Grassland (1)	Herbaceous plant	Temperate	Pot experiment	Cocksfoot (Dactylis glomerata)
84	Early and Qualset, 1971														√		No interaction	Agroecosystem (1)	Herbaceous plant	Temperate	Plot experiment	Barley (Hordeum vulgare)
85	Eberhart et al., 1964														√		No interaction	Agroecosystem (1)	Herbaceous plant	Temperate	Plot experiment	Maize (Zea mays)
86	Ehlers et al., 2008													√			No interaction	Marine ecosystem (1)	Herbaceous plant	Temperate	Plot experiment	Eelgrass (Zostera marina)
87	Ellis et al., 1994			√													No interaction	Agroecosystem (1)	Herbaceous plant	Temperate	Pot experiment	Lettuce (Lactuca sativa)
88	Emery et al., 1970														√		No interaction	Agroecosystem (1)	Herbaceous plant	Temperate	Pot experiment	Peanut (Arachis hypogaea)
89	Erskine, 1977														√		No interaction	Agroecosystem (1)	Herbaceous plant	Tropical	Pot experiment	Cowpea (Vigna unguiculata)
90	Essah and Stoskopf, 2002														√		No interaction	Agroecosystem (1)	Herbaceous plant	Temperate	Plot experiment	Barley (Hordeum vulgare)
91	Fang, Zhou, Wang et al., 2007												√		√		Disease→plant	Agroecosystem (1)	Herbaceous plant	Tropical	Plot experiment	Rice (Oryza sativa)
92	Fang, Xu, Liu et al., 2014													√	√		No interaction	Agroecosystem (1)	Herbaceous plant	Temperate	Plot experiment	Wheat (Triticum aestivum)
93	Fe et al., 2017	√											√	√	√		Herbivore/disease→plant	Agroecosystem (1)	Herbaceous plant	Tropical	Plot experiment	Rice (Oryza sativa)
94	Feaster and Turcotte, 1973														√		No interaction	Agroecosystem (1)	Woody plant	Temperate	Plot experiment	Cotton (Gossypium hirsutum)
95	Fehr and de Cianzio, 1980														√		No interaction	Agroecosystem (1)	Herbaceous plant	Tropical	Plot experiment	Soybean (Glycine max)
96	Fehr and Rodriguez, 1974														√		No interaction	Agroecosystem (2)	Herbaceous plant	Tropical	Plot experiment	Soybean (Glycine max)
97	Fernandez-Conradi et al., 2017			√													No interaction	Forest (1)	Woody plant	Temperate	Plot experiment	Oak (Quercus robur)
98	Field et al., 2019	√											√	√			Herbivore/disease→plant	Forest (2)	Woody plant	Temperate	Plot experiment	Oak (Quercus robur)
99	Finckh, 1992												√		√		Disease→plant	Agroecosystem (1)	Herbaceous plant	Temperate	Plot experiment	Wheat (Triticum aestivum)
100	Finckh et al., 1999												√		√		Disease→plant	Agroecosystem (1)	Herbaceous plant	Temperate	Plot experiment	Barley (Hordeum vulgare)
101	Finckh and Mundt, 1992												√		√		Disease→plant	Agroecosystem (1)	Herbaceous plant	Temperate	Plot experiment	Wheat (Triticum aestivum)
102	Finckh and Mundt, 1993												√				No interaction	Agroecosystem (2)	Herbaceous plant	Temperate	Plot experiment	Wheat (Triticum aestivum)
103	Finckh and Mundt, 1996														√		No interaction	Agroecosystem (2)	Herbaceous plant	Temperate	Plot experiment	Wheat (Triticum aestivum)
104	Fletchera et al., 2019														√		No interaction	Agroecosystem (3)	Herbaceous plant	Temperate	Plot experiment	Wheat (Triticum aestivum)
105	Frankel, 1939														√		No interaction	Agroecosystem (1)	Herbaceous plant	Temperate	Plot experiment	Wheat (Triticum aestivum)
106	Frey and Maldonado, 1967														√		No interaction	Agroecosystem (1)	Herbaceous plant	Temperate	Plot experiment	Oat (Avena sativa)
107	Fridley and Grime, 2010													√			No interaction	Grassland (1)	Herbaceous plant	Temperate	Pot experiment	Grass sheep’s fescue (Festuca ovina)
108	Fu and Chu, 1994														√		No interaction	Agroecosystem (1)	Herbaceous plant	Temperate	Plot experiment	Wheat (Triticum aestivum)
109	Gallandt et al., 2001														√	√	No interaction	Agroecosystem (1)	Herbaceous plant	Temperate	Plot experiment	Wheat (Triticum aestivum)
110	Gan et al., 1995												√		√		Disease→plant	Agroecosystem (1)	Herbaceous plant	Temperate	Plot experiment	Rice (Oryza sativa)
111	Gan et al., 1994												√				No interaction	Agroecosystem (1)	Herbaceous plant	Temperate	Plot experiment	Rice (Oryza sativa)
112	Gardner and Hunt, 1963													√			No interaction	Agroecosystem (1)	Herbaceous plant	Temperate	Plot experiment	Perennial ryegrass (Lolium perenne)
113	Genung et al., 2010														√		No interaction	Old-field ecosystem (1)	Herbaceous plant	Temperate	Plot experiment	Goldenrod (Solidago altissima)
114	Gieffers and Hesselbach, 1988a												√		√		Disease→plant	Agroecosystem (3)	Herbaceous plant	Temperate	Plot experiment	Barley (Hordeum vulgare)
115	Gieffers and Hesselbach, 1988b												√		√		Disease→plant	Agroecosystem (5)	Herbaceous plant	Temperate	Plot experiment	Wheat (Triticum aestivum)
116	Gigot et al., 2013												√				No interaction	Agroecosystem (1)	Herbaceous plant	Temperate	Plot experiment	Wheat (Triticum aestivum)
117	Gill et al., 1977													√	√		No interaction	Agroecosystem (1)	Herbaceous plant	Temperate	Plot experiment	Wheat (Triticum aestivum)
118	Gizlice et al., 1989														√		No interaction	Agroecosystem (1)	Herbaceous plant	Temperate	Plot experiment	Soybean (Glycine max)
119	Gold, 1994	√													√		Herbivore→plant	Agroecosystem (1)	Woody plant	Tropical	Plot experiment	Cassava (Manihot esculenta)
120	Gold, Altieri, Bellotti, 1989a	√															No interaction	Agroecosystem (1)	Woody plant	Temperate	Plot experiment	Cassava (Manihot esculenta)
121	Gold, Altieri, Bellotti, 1989b			√										√	√		Herbivore→plant	Agroecosystem (1)	Woody plant	Temperate	Plot experiment	Cassava (Manihot esculenta)
122	Gold, Altieri, Bellotti, 1989c	√			√												Predator→herbivore	Agroecosystem (1)	Woody plant	Tropical	Plot experiment	Cassava (Manihot esculenta)
123	Gold, Altleri, Bellotti, 1990	√															No interaction	Agroecosystem (1)	Woody plant	Tropical	Plot experiment	Cassava (Manihot esculenta)
124	Grettenberger and Tooker, 2016	√												√			Herbivore→plant	Agroecosystem (1)	Herbaceous plant	Temperate	Pot experiment	Wheat (Triticum aestivum)
125	Grettenberger and Tooker, 2017	√												√	√		Herbivore→plant	Agroecosystem (1)	Herbaceous plant	Temperate	Pot experiment	Wheat (Triticum aestivum)
126	Grettenberger and Tooker, 2020	√			√										√		Predator→herbivore→plant	Agroecosystem (1)	Herbaceous plant	Temperate	Plot experiment	Soybean (Glycine max)
127	Grossman and Cavender-Bares, 2019			√													No interaction	Forest (1)	Woody plant	Temperate	Plot experiment	Quaking aspen (Populus tremuloides)
128	Grümmer and Roy, 1966												√				No interaction	Agroecosystem (1)	Herbaceous plant	Tropical	Plot experiment	Rice (Oryza sativa)
129	Gubbels and Kenaschuk, 1987													√	√	√	No interaction	Agroecosystem (1)	Herbaceous plant	Temperate	Plot experiment	Flax (Linum usitatissimum)
130	Guo et al., 2016													√			No interaction	Grassland (1)	Herbaceous plant	Temperate	Plot experiment	Red clover (Trifolium pratense)
131	Gustafsson, 1953														√		No interaction	Agroecosystem (1)	Herbaceous plant	Temperate	Plot experiment	Barley (Hordeum vulgare)
132	Haghshenas et al., 2013														√		No interaction	Agroecosystem (1)	Herbaceous plant	Temperate	Plot experiment	Wheat (Triticum aestivum)
133	Hahn et al., 2017			√										√			Herbivore→plant	Forest (1)	Woody plant	Temperate	Plot experiment	A tree (Alniphyllum fortunei)/Camphor laurel (Cinnamomum camphora)/A tree (Daphniphyllum oldhamii)/A tree (Idesia polycarpa)
134	Hamback et al., 2010	√							√								Parasitoid→herbivore	Agroecosystem (1)	Herbaceous plant	Temperate	Plot experiment	Broccoli (Brassica oleracea)
135	Hamblin, 1975														√		No interaction	Agroecosystem (1)	Herbaceous plant	Temperate	Plot experiment	Common bean (Phaseolus vulgaris)
136	Han et al., 2016												√				No interaction	Agroecosystem (8)	Herbaceous plant	Temperate	Plot experiment	Rice (Oryza sativa)
137	Han et al., 2007										√						No interaction	Agroecosystem (1)	Herbaceous plant	Temperate	Pot experiment	Rice (Oryza sativa)
138	Hanson et al., 1952														√		No interaction	Grassland (1)	Herbaceous plant	Temperate	Plot experiment	Kentucky bluegrass (Poa pratensis)
139	Hariri et al., 2001												√				No interaction	Agroecosystem (1)	Herbaceous plant	Temperate	Plot experiment	Wheat (Triticum aestivum)
140	Harrabi et al., 1986														√		No interaction	Agroecosystem (1)	Herbaceous plant	Temperate	Plot experiment	Barley (Hordeum vulgare)
141	Hartmann and Allard, 1964													√	√		No interaction	Agroecosystem (1)	Herbaceous plant	Temperate	Plot experiment	Barley (Hordeum vulgare)
142	Hartwig et al., 1982											√			√		Nematode→plant	Agroecosystem (1)	Herbaceous plant	Temperate	Plot experiment	Soybean (Glycine max)
143	Hartwig et al., 1987											√			√		Nematode→plant	Agroecosystem (1)	Herbaceous plant	Temperate	Plot experiment	Soybean (Glycine max)
144	Harveson and Rush, 2002												√		√		Disease→plant	Agroecosystem (1)	Herbaceous plant	Temperate	Plot experiment	Sugar beet (Beta vulgaris)
145	Hauri et al., 2021	√		√													No interaction	Agroecosystem (1)	Herbaceous plant	Temperate	Plot experiment	Tomato (Lycopersicon esculentum)
146	Helland and Holland, 2001														√		No interaction	Agroecosystem (1)	Herbaceous plant	Temperate	Plot experiment	Oat (Avena sativa)
147	Hoekstra et al., 1985a														√		No interaction	Agroecosystem (1)	Herbaceous plant	Temperate	Plot experiment	Maize (Zea mays)
148	Hoekstra et al., 1985b														√		No interaction	Agroecosystem (1)	Herbaceous plant	Temperate	Plot experiment	Maize (Zea mays)
149	Horner et al., 2019														√		No interaction	Agroecosystem (1)	Herbaceous plant	Temperate	Pot experiment	Pea (Pisum sativum)
150	Hovick and Whitney, 2019													√			No interaction	Agroecosystem (1)	Herbaceous plant	Temperate	Plot experiment	Thale cress (Arabidopsis thaliana)
151	Hu et al., 2012													√			No interaction	Agroecosystem (1)	Herbaceous plant	Temperate	Pot experiment	Soybean (Glycine max)
152	Huang et al., 2011												√				No interaction	Agroecosystem (3)	Herbaceous plant	Temperate	Plot experiment	Wheat (Triticum aestivum)
153	Huang et al., 1995												√				No interaction	Agroecosystem (1)	Herbaceous plant	Temperate	Plot experiment	Barley (Hordeum vulgare)
154	Hughes, 2014													√			No interaction	Marine ecosystem (1)	Herbaceous plant	Temperate	Plot experiment	Smooth cordgrass (Spartina alterniflora)
155	Hughes et al., 2010	√												√			Herbivore→plant	Marine ecosystem (1)	Herbaceous plant	Temperate	Pot experiment	Eelgrass (Zostera marina)
156	Hughes et al., 2016													√			No interaction	Marine ecosystem (1)	Herbaceous plant	Temperate	Pot experiment	Eelgrass (Zostera marina)
157	Hughes and Stachowicz, 2004													√			No interaction	Marine ecosystem (1)	Herbaceous plant	Temperate	Plot experiment	Eelgrass (Zostera marina)
158	Hughes and Stachowicz, 2011													√			No interaction	Marine ecosystem (1)	Herbaceous plant	Temperate	Plot experiment	Eelgrass (Zostera marina)
159	Ibenthal et al., 1985												√		√		Disease→plant	Agroecosystem (1)	Herbaceous plant	Temperate	Plot experiment	Barley (Hordeum vulgare)
160	Ichinose et al., 2019	√															No interaction	Agroecosystem (1)	Herbaceous plant	Temperate	Plot experiment	Potato (Solanum tuberosum)
161	Innes and Jones, 1977														√		No interaction	Agroecosystem (3)	Woody plant	Tropical	Plot experiment	Cotton (Gossypium hirsutum)
162	Ito and Hamilton, 1980														√	√	No interaction	Agroecosystem (1)	Woody plant	Tropical	Plot experiment	Macadamia nut (Macadamia integrifolia)
163	Jackson and Wennig, 1997														√		No interaction	Agroecosystem (1)	Herbaceous plant	Temperate	Plot experiment	Wheat (Triticum aestivum)
164	Jacques et al., 1997													√	√	√	No interaction	Agroecosystem (2)	Herbaceous plant	Temperate	Plot experiment	Soybean (Glycine max)
165	Jedel et al., 1998												√	√	√	√	Disease→plant	Agroecosystem (1)	Herbaceous plant	Temperate	Plot experiment	Barley (Hordeum vulgare)
166	Jeger et al., 1983												√				No interaction	Agroecosystem (1)	Herbaceous plant	Temperate	Plot experiment	Wheat (Triticum aestivum)
167	Jeger et al., 2008												√		√		Disease→plant	Agroecosystem (1)	Herbaceous plant	Temperate	Plot experiment	Wheat (Triticum aestivum)
168	Jennings and Aquino, 1968													√	√		No interaction	Agroecosystem (1)	Herbaceous plant	Tropical	Pot experiment	Rice (Oryza sativa)
169	Jensen, 1952														√		No interaction	Agroecosystem (1)	Herbaceous plant	Temperate	Plot experiment	Oat (Avena sativa)
170	Jiang et al., 2021														√	√	No interaction	Agroecosystem (1)	Herbaceous plant	Temperate	Plot experiment	Wheat (Triticum aestivum)
171	Jiang et al., 2015												√		√		Disease→plant	Agroecosystem (1)	Herbaceous plant	Temperate	Plot experiment	Wheat (Triticum aestivum)
172	Johnson et al., 2006	√			√	√									√		Predator→herbivore→plant	Old-field ecosystem (1)	Herbaceous plant	Temperate	Plot experiment	Common evening primrose (Oenothera biennis)
173	Jokinen, 1991a													√	√		No interaction	Agroecosystem (1)	Herbaceous plant	Temperate	Plot experiment	Barley (Hordeum vulgare)
174	Jokinen, 1991b														√		No interaction	Agroecosystem (1)	Herbaceous plant	Temperate	Plot experiment	Barley (Hordeum vulgare)
175	Jones et al., 2011							√									No interaction	Grassland (1)	Herbaceous plant	Temperate	Pot experiment	Perennial ryegrass (Lolium perenne)
176	Juskiw, Helm, Burnett, 2001													√		√	No interaction	Agroecosystem (1)	Herbaceous plant	Temperate	Plot experiment	Barley (Hordeum vulgare)
177	Juskiw, Helm, Salmon, 2000a														√		No interaction	Agroecosystem (1)	Herbaceous plant	Temperate	Plot experiment	Barley (Hordeum vulgare)
178	Juskiw, Helm, Salmon, 2000b														√	√	No interaction	Agroecosystem (1)	Herbaceous plant	Temperate	Plot experiment	Barley (Hordeum vulgare)
179	Kabululu et al., 2014														√		No interaction	Agroecosystem (1)	Herbaceous plant	Tropical	Plot experiment	Cowpea (Vigna unguiculata)
180	Kannenberg and Hunter, 1972														√	√	No interaction	Agroecosystem (1)	Herbaceous plant	Temperate	Plot experiment	Maize (Zea mays)
181	Kapur et al., 1988													√	√	√	No interaction	Agroecosystem (1)	Herbaceous plant	Temperate	Plot experiment	Sugarcane (Saccharum officinarum)
182	Karjalainen, 1986												√		√		Disease→plant	Agroecosystem (1)	Herbaceous plant	Temperate	Plot experiment	Wheat (Triticum aestivum)
183	Karjalainen and Peltonen-Sainio, 1993												√		√		Disease→plant	Agroecosystem (1)	Herbaceous plant	Temperate	Plot experiment	Oat (Avena sativa)
184	Kathju et al., 2003													√	√		No interaction	Agroecosystem (1)	Herbaceous plant	Temperate	Plot experiment	Moth bean (Vigna aconitifolia)
185	Kaut et al., 2009													√	√	√	No interaction	Agroecosystem (1)	Herbaceous plant	Temperate	Plot experiment	Wheat (Triticum aestivum)
186	Khalifa and Qualset, 1974														√		No interaction	Agroecosystem (1)	Herbaceous plant	Temperate	Plot experiment	Wheat (Triticum aestivum)
187	Kiær et al., 2012														√		No interaction	Agroecosystem (1)	Herbaceous plant	Temperate	Plot experiment	Barley (Hordeum vulgare)
188	Kiyosawa and Shiyomi, 1972												√				No interaction	Agroecosystem (1)	Herbaceous plant	Temperate	Plot experiment	Rice (Oryza sativa)
189	Knauft and Gorbet, 1991														√		No interaction	Agroecosystem (1)	Herbaceous plant	Temperate	Plot experiment	Peanut (Arachis hypogaea)
190	Knott and Mundt, 1990												√		√		Disease→plant	Agroecosystem (3)	Herbaceous plant	Temperate	Plot experiment	Wheat (Triticum aestivum)
191	Knowles, 1979														√		No interaction	Grassland (1)	Herbaceous plant	Temperate	Plot experiment	Wheatgrass (Agropyron cristatum)
192	Koizumi and Kato, 1987												√				No interaction	Agroecosystem (1)	Herbaceous plant	Temperate	Plot experiment	Rice (Oryza sativa)
193	Kollberg et al., 2021			√	√												Predator→herbivore	Shrubland (1)	Woody plant	Temperate	Plot experiment	Willow (Salix babylonica)
193	Kollberg et al., 2021	√		√													No interaction	Shrubland (1)	Woody plant	Temperate	Plot/Pot experiment	Willow (Salix babylonica)
194	Kølster et al., 1989												√		√		Disease→plant	Agroecosystem (2)	Herbaceous plant	Temperate	Plot experiment	Barley (Hordeum vulgare)
195	Kotowska et al., 2010	√												√			Herbivore→plant	Agroecosystem (1)	Herbaceous plant	Temperate	Pot experiment	Thale cress (Arabidopsis thaliana)
196	Kousik et al., 1996												√		√		Disease→plant	Agroecosystem (1)	Herbaceous plant	Temperate	Plot experiment	Pepper (Capsicum chinense)
197	Kraska et al., 2018															√	No interaction	Agroecosystem (1)	Herbaceous plant	Temperate	Plot experiment	Lentil (Lens culinaris)
198	Lai 1986													√			No interaction	Agroecosystem (2)	Herbaceous plant	Tropical	Plot experiment	Sugarcane (Saccharum officinarum)
199	Lai et al., 2017	√											√		√		Herbivore/disease→plant	Agroecosystem (1)	Herbaceous plant	Temperate	Plot experiment	Tomato (Lycopersicon esculentum)
200	Lang et al., 1975														√		No interaction	Agroecosystem (3)	Herbaceous plant	Temperate	Plot experiment	Barley (Hordeum vulgare)
201	Lannou et al., 2005												√				No interaction	Agroecosystem (2)	Herbaceous plant	Temperate	Plot experiment	Wheat (Triticum aestivum)
202	Lannou et al., 1994												√				No interaction	Agroecosystem (1)	Herbaceous plant	Temperate	Pot experiment	Wheat (Triticum aestivum)
203	Lazzaro et al., 2018										√			√	√	√	Weed→plant	Agroecosystem (1)	Herbaceous plant	Temperate	Plot experiment	Wheat (Triticum aestivum)
204	Lee, 1960													√			No interaction	Agroecosystem (1)	Herbaceous plant	Temperate	Plot experiment	Barley (Hordeum vulgare)
205	Leon and Diepenbrock, 1987														√		No interaction	Agroecosystem (1)	Herbaceous plant	Temperate	Plot experiment	Rapeseed (Brassica napus)
206	Lepiarczyk et al., 2010														√	√	No interaction	Agroecosystem (1)	Herbaceous plant	Temperate	Plot experiment	Wheat (Triticum aestivum)
207	Letourneau, 1995	√							√						√		Parasitoid→herbivore→plant	Agroecosystem (1)	Herbaceous plant	Tropical	Plot experiment	Common bean (Phaseolus vulgaris)
208	Li, Su and Sun, 2002												√	√	√		Disease→plant	Agroecosystem (2)	Herbaceous plant	Temperate	Plot experiment	Maize (Zea mays)
209	Li, Liu, Li et al., 2020	√															No interaction	Agroecosystem (1)	Herbaceous plant	Temperate	Plot experiment	Wheat (Triticum aestivum)
210	Li, Li, Zhang et al., 2019			√						√							No interaction	Agroecosystem (1)	Herbaceous plant	Tropical	Plot experiment	Rice (Oryza sativa)
211	Li, Li, Zhang et al., 2020														√	√	No interaction	Agroecosystem (1)	Herbaceous plant	Tropical	Plot experiment	Rice (Oryza sativa)
212	Li, Zhang, Liu et al., 2019														√	√	No interaction	Agroecosystem (1)	Herbaceous plant	Tropical	Pot experiment	Rice (Oryza sativa)
213	Li, Zhou, Zhang et al., 2017															√	No interaction	Agroecosystem (1)	Herbaceous plant	Tropical	Plot experiment	Rice (Oryza sativa)
214	Li and Rao, 2001			√									√		√		Herbivore/Disease→plant	Agroecosystem (1)	Herbaceous plant	Temperate	Plot experiment	Rapeseed (Brassica napus)
215	Li, Wan, Wang et al., 2018	√		√											√		Herbivore→plant	Agroecosystem (1)	Herbaceous plant	Temperate	Plot experiment	Rice (Oryza sativa)
216	Liu, Zhu, Liu et al., 2002												√		√		Disease→plant	Agroecosystem (1)	Herbaceous plant	Temperate	Plot experiment	Rice (Oryza sativa)
217	Liu, Chen, Wang et al., 2013	√			√										√		Predator→herbivore→plant	Agroecosystem (1)	Herbaceous plant	Temperate	Plot experiment	Rice (Oryza sativa)
218	Liu and Mccreight, 2006	√															No interaction	Agroecosystem (1)	Herbaceous plant	Temperate	Pot experiment	Lettuce (Lactuca sativa)
219	Ma et al., 2017	√			√										√		Predator→herbivore→plant	Grassland (1)	Herbaceous plant	Temperate	Plot experiment	Alfalfa (Medicago sativa)
220	Mahmood et al., 1991												√		√		Disease→plant	Agroecosystem (5)	Herbaceous plant	Temperate	Plot experiment	Wheat (Triticum aestivum)
221	Mansion-Vaquié et al., 2019	√		√										√	√	√	Herbivore→plant	Agroecosystem (1)	Herbaceous plant	Temperate	Plot experiment	Wheat (Triticum aestivum)
222	Manthey and Fehrmann, 1993												√		√		Disease→plant	Agroecosystem (1)	Herbaceous plant	Temperate	Plot experiment	Wheat (Triticum aestivum)
223	Mao et al., 1991												√				No interaction	Agroecosystem (2)	Herbaceous plant	Temperate	Plot experiment	Rice (Oryza sativa)
224	Marshall and Allard, 1974														√		No interaction	Agroecosystem (1)	Herbaceous plant	Temperate	Plot experiment	Sorghum (Sorghum bicolor)
225	Mateu et al., 2021													√			No interaction	Wetland (1)	Herbaceous plant	Temperate	Pot experiment	Common reed (Phragmites australis)
226	M’Barek et al., 2020												√		√		Disease→plant	Agroecosystem (1)	Herbaceous plant	Temperate	Plot experiment	Wheat (Triticum aestivum)
227	Mcart et al., 2012	√													√		Herbivore→plant	Old-field ecosystem (1)	Herbaceous plant	Temperate	Plot experiment	Common evening primrose (Oenothera biennis)
228	McArt and Thaler, 2013	√		√											√		Herbivore→plant	Old-field ecosystem (1)	Herbaceous plant	Temperate	Plot experiment	Common evening primrose (Oenothera biennis)
229	Midmore and Alcazar, 1991	√		√					√					√	√		Parasitoid→herbivore→plant	Agroecosystem (1)	Herbaceous plant	Tropical	Plot experiment	Potato (Solanum tuberosum)
230	Mille and Jouan, 1997												√		√		Disease→plant	Agroecosystem (1)	Herbaceous plant	Temperate	Plot experiment	Wheat (Triticum aestivum)
231	Montazeaud et ai., 2020														√	√	No interaction	Agroecosystem (1)	Herbaceous plant	Temperate	Plot experiment	Wheat (Triticum aestivum)
232	Moreira et al., 2014			√										√		√	Herbivore→plant	Forest (1)	Woody plant	Tropical	Plot experiment	Big-leaf mahogany (Swietenia macrophylla)
233	Moreira and Mooney, 2013														√		No interaction	Shrubland (1)	Woody plant	Temperate	Plot experiment	A shrub (Baccharis salicifolia)
234	Moreira et al., 2018	√															No interaction	Shrubland (1)	Woody plant	Temperate	Plot experiment	A shrub (Baccharis salicifolia)
235	Mundt, 1985												√				No interaction	Agroecosystem (1)	Herbaceous plant	Temperate	Plot experiment	Oat (Avena sativa)
236	Mundt, 2002												√		√		Disease→plant	Agroecosystem (2)	Herbaceous plant	Temperate	Plot experiment	Wheat (Triticum aestivum)
237	Mundt, Brophy, Kolar, 2003												√		√		Disease→plant	Agroecosystem (2)	Herbaceous plant	Temperate	Plot experiment	Wheat (Triticum aestivum)
238	Mundt, Brophy, Schmitt, 1995a												√		√		Disease→plant	Agroecosystem (1)	Herbaceous plant	Temperate	Plot experiment	Wheat (Triticum aestivum)
239	Mundt, Brophy, Schmitt, 1995b												√		√		Disease→plant	Agroecosystem (1)	Herbaceous plant	Temperate	Plot experiment	Wheat (Triticum aestivum)
240	Mundt and Garrett, 2000												√		√		Disease→plant	Agroecosystem (1)	Herbaceous plant	Temperate	Plot experiment	Potato (Solanum tuberosum)
241	Mundt, Hayes, Schon, 1994												√		√		Disease→plant	Agroecosystem (1)	Herbaceous plant	Temperate	Plot experiment	Barley (Hordeum vulgare)
242	Mundt and Leonard, 1986												√				No interaction	Agroecosystem (1)	Herbaceous plant	Temperate	Plot experiment	Maize (Zea mays)/Common bean (Phaseolus vulgaris)
243	Mundt, Leonard, Thal et al., 1986												√				No interaction	Agroecosystem (1)	Herbaceous plant	Temperate	Plot experiment	Oat (Avena sativa)
244	Münzbergová et al., 2009													√			No interaction	Grassland (1)	Herbaceous plant	Temperate	Pot experiment	Red fescue (Festuca rubra)
245	Nault et al., 1995			√													No interaction	Agroecosystem (2)	Herbaceous plant	Temperate	Plot experiment	Potato (Solanum tuberosum)
246	Navabi et al., 2007												√				No interaction	Agroecosystem (1)	Herbaceous plant	Tropical	Plot experiment	Wheat (Triticum aestivum)
247	Newton et al., 1997												√		√		Disease→plant	Agroecosystem (1)	Herbaceous plant	Temperate	Plot experiment	Barley (Hordeum vulgare)
248	Newton and Guy, 2009												√		√		Disease→plant	Agroecosystem (1)	Herbaceous plant	Temperate	Plot experiment	Barley (Hordeum vulgare)
249	Newton et al., 2002												√		√		Disease→plant	Agroecosystem (2)	Herbaceous plant	Temperate	Plot experiment	Barley (Hordeum vulgare)
250	Newton et al., 2008												√		√	√	Disease→plant	Agroecosystem (1)	Herbaceous plant	Temperate	Plot experiment	Barley (Hordeum vulgare)
251	Newton et al., 1998														√	√	No interaction	Agroecosystem (1)	Herbaceous plant	Temperate	Plot experiment	Barley (Hordeum vulgare)
252	Newton and Thomas, 1992												√		√		Disease→plant	Agroecosystem (1)	Herbaceous plant	Temperate	Plot experiment	Barley (Hordeum vulgare)
253	Ngugi et al., 2001												√				No interaction	Agroecosystem (1)	Herbaceous plant	Tropical	Plot experiment	Sorghum (Sorghum bicolor)
254	Ning et al., 2012												√				No interaction	Agroecosystem (1)	Herbaceous plant	Temperate	Plot experiment	Wheat (Triticum aestivum)
255	Ninkovic et al., 2011	√			√												Predator→herbivore	Agroecosystem (1)	Herbaceous plant	Temperate	Plot experiment	Barley (Hordeum vulgare)
256	Ninkovic et al., 2002	√															No interaction	Agroecosystem (1)	Herbaceous plant	Temperate	Plot experiment	Barley (Hordeum vulgare)
257	Noto and Hughes, 2020													√			No interaction	Wetland (1)	Herbaceous plant	Temperate	Plot experiment	Smooth cordgrass (Spartina alterniflora)
258	Ntahimpera et al., 1996												√				No interaction	Agroecosystem (1)	Herbaceous plant	Temperate	Plot experiment	Common bean (Phaseolus vulgaris)
259	Oikawa et al., 2021													√	√		No interaction	Agroecosystem (1)	Herbaceous plant	Temperate	Plot experiment	Rice (Oryza sativa)
260	Olango et al., 2017												√				No interaction	Agroecosystem (1)	Herbaceous plant	Tropical	Plot experiment	Common bean (Phaseolus vulgaris)
261	Onzo et al., 2014	√			√									√	√		Predator→herbivore→plant	Agroecosystem (1)	Woody plant	Tropical	Plot experiment	Cassava (Manihot esculenta)
262	Pakeman et al., 2020										√			√			Weed→plant	Agroecosystem (1)	Herbaceous plant	Temperate	Plot experiment	Barley (Hordeum vulgare)
263	Palvakul et al., 1973														√		No interaction	Agroecosystem (1)	Herbaceous plant	Temperate	Plot experiment	Barley (Hordeum vulgare)
264	Pan and Qin, 2014	√			√												Predator→herbivore	Agroecosystem (1)	Herbaceous plant	Temperate	Plot experiment	Soybean (Glycine max)
265	Pan et al., 2012	√			√										√		Predator→herbivore→plant	Agroecosystem (1)	Herbaceous plant	Temperate	Plot experiment	Rice (Oryza sativa)
266	Panse et al., 1989														√		No interaction	Agroecosystem (1)	Herbaceous plant	Tropical	Plot experiment	Common bean (Phaseolus vulgaris)
267	Panse et al., 1997														√		No interaction	Agroecosystem (1)	Herbaceous plant	Tropical	Plot experiment	Common bean (Phaseolus vulgaris)
268	Parachnowitsch et al., 2014			√										√	√		Herbivore→plant	Old-field ecosystem (1)	Herbaceous plant	Temperate	Plot experiment	Common evening primrose (Oenothera biennis)
269	Parisi et al., 2013	√		√									√				No interaction	Agroecosystem (1)	Woody plant	Temperate	Plot experiment	Apple (Malus pumila)
270	Parker et al., 2010													√			No interaction	Old-field ecosystem (1)	Herbaceous plant	Temperate	Plot experiment	Common evening primrose (Oenothera biennis)
271	Patterson et al., 1963														√		No interaction	Agroecosystem (1)	Herbaceous plant	Temperate	Plot experiment	Oat (Avena sativa)
272	Paynter and Hills, 2008												√		√	√	Disease→plant	Agroecosystem (1)	Herbaceous plant	Tropical	Plot experiment	Barley (Hordeum vulgare)
273	Peacock and Herrick, 2000	√		√													No interaction	Forest (1)	Woody plant	Temperate	Plot experiment	Willow (Salix babylonica)
274	Peltonen-Sainio and Karjalainen, 1991												√	√	√	√	Disease→plant	Agroecosystem (1)	Herbaceous plant	Temperate	Plot experiment	Oat (Avena sativa)
275	Pfahler, 1965													√	√		No interaction	Agroecosystem (1)	Herbaceous plant	Temperate	Plot experiment	Oat (Avena sativa)
276	Pfahler and Linskens, 1979														√		No interaction	Agroecosystem (1)	Herbaceous plant	Temperate	Plot experiment	Oat (Avena sativa)
277	Phillips et al., 2005												√				No interaction	Agroecosystem (1)	Herbaceous plant	Temperate	Plot experiment	Potato (Solanum tuberosum)
278	Ping et al., 2020												√	√	√	√	Disease→plant	Agroecosystem (1)	Herbaceous plant	Temperate	Plot experiment	Maize (Zea mays)
279	Pollnac et al., 2014													√			No interaction	Grassland (1)	Herbaceous plant	Temperate	Plot experiment	Perennial ryegrass (Lolium perenne)
280	Power, 1988	√											√				No interaction	Agroecosystem (2)	Herbaceous plant	Temperate	Plot experiment	Maize (Zea mays)
281	Power, 1991	√											√	√			Herbivore/disease→plant	Agroecosystem (1)	Herbaceous plant	Temperate	Plot experiment	Oat (Avena sativa)
282	Prabhu, 1990												√		√		Disease→plant	Agroecosystem (1)	Herbaceous plant	Tropical	Plot experiment	Rice (Oryza sativa)
283	Pradhanang and Sthapit, 1995												√		√		Disease→plant	Agroecosystem (2)	Herbaceous plant	Temperate	Plot experiment	Barley (Hordeum vulgare)
284	Prasad and Rao, 1981													√	√		No interaction	Agroecosystem (1)	Herbaceous plant	Temperate	Pot experiment	Wheat (Triticum aestivum)
285	Prasad and Sharma, 1980													√	√		No interaction	Agroecosystem (1)	Herbaceous plant	Temperate	Plot experiment	Wheat (Triticum aestivum)
286	Pridham et al., 2007										√		√		√		Weed/disease→plant	Agroecosystem (2)	Herbaceous plant	Temperate	Plot experiment	Wheat (Triticum aestivum)
287	Prieto et al., 2015													√			No interaction	Grassland (1)	Herbaceous plant	Temperate	Pot experiment	Perennial ryegrass (Lolium perenne)/Tall fescue (Festuca arundinacea)/Cocksfoot (Dactylis glomerata)/White clover (Trifolium repens)/Alfalfa (Medicago sativa)
288	Probst, 1957														√		No interaction	Agroecosystem (1)	Herbaceous plant	Temperate	Plot experiment	Soybean (Glycine max)
289	Puy et al., 2021													√			No interaction	Agroecosystem (1)	Herbaceous plant	Temperate	Pot experiment	Thale cress (Arabidopsis thaliana)
290	Qin et al., 2019													√	√	√	No interaction	Agroecosystem (1)	Herbaceous plant	Temperate	Plot experiment	Wheat (Triticum aestivum)
291	Qualset and Granger, 1970													√	√		No interaction	Agroecosystem (1)	Herbaceous plant	Temperate	Plot experiment	Oat (Avena sativa)
292	Quénéhervé et al., 2011											√					No interaction	Agroecosystem (1)	Herbaceous plant	Tropical	Plot experiment	Banana (Musa nana)
293	Raboin et al., 2012												√	√	√		Disease→plant	Agroecosystem (1)	Herbaceous plant	Tropical	Plot experiment	Rice (Oryza sativa)
294	Ram et al., 1989												√		√		Disease→plant	Agroecosystem (1)	Herbaceous plant	Temperate	Plot experiment	Wheat (Triticum aestivum)
295	Rao and Prasad, 1982													√	√	√	No interaction	Agroecosystem (1)	Herbaceous plant	Temperate	Plot experiment	Wheat (Triticum aestivum)
296	Rao and Prasad, 1984														√		No interaction	Agroecosystem (1)	Herbaceous plant	Temperate	Plot experiment	Wheat (Triticum aestivum)
297	Rao and Prasad, 1985														√		No interaction	Agroecosystem (1)	Herbaceous plant	Temperate	Plot experiment	Wheat (Triticum aestivum)
298	Rao and Prasad, 1987															√	No interaction	Agroecosystem (1)	Herbaceous plant	Temperate	Plot experiment	Wheat (Triticum aestivum)
299	Rasmusson, 1968														√		No interaction	Agroecosystem (2)	Herbaceous plant	Temperate	Plot experiment	Barley (Hordeum vulgare)
300	Raynaud et al., 2021													√			No interaction	Agroecosystem (1)	Herbaceous plant	Temperate	Plot experiment	Pea (Pisum sativum)
301	Reinprecht et al., 2020													√	√		No interaction	Agroecosystem (1)	Herbaceous plant	Temperate	Plot experiment	Common bean (Phaseolus vulgaris)
302	Reusch et al., 2015	√												√			Herbivore→plant	Marine ecosystem (1)	Herbaceous plant	Temperate	Plot experiment	Eelgrass (Zostera marina)
303	Reynolds et al., 2018			√													No interaction	Marine ecosystem (1)	Herbaceous plant	Temperate	Pot experiment	Eelgrass (Zostera marina)
304	Richmond and Lewis, 1951														√		No interaction	Agroecosystem (1)	Woody plant	Temperate	Plot experiment	Cotton (Gossypium hirsutum)
305	Rosado et al., 2017														√		No interaction	Agroecosystem (1)	Herbaceous plant	Tropical	Plot experiment	Common bean (Phaseolus vulgaris)
306	Ross, 1965														√		No interaction	Agroecosystem (1)	Herbaceous plant	Temperate	Plot experiment	Sorghum (Sorghum bicolor)
307	Roy, 1976														√		No interaction	Agroecosystem (1)	Herbaceous plant	Temperate	Pot experiment	Wheat (Triticum aestivum)
308	Roy, 1960														√		No interaction	Agroecosystem (2)	Herbaceous plant	Tropical	Plot experiment	Rice (Oryza sativa)
309	Sage, 1971														√		No interaction	Agroecosystem (1)	Herbaceous plant	Temperate	Plot experiment	Wheat (Triticum aestivum)
310	Sakai and Suzuki, 1955													√	√		No interaction	Agroecosystem (1)	Herbaceous plant	Temperate	Plot experiment	Barley (Hordeum vulgare)
311	Sakai and Utiyamada, 1957													√	√		No interaction	Agroecosystem (1)	Herbaceous plant	Temperate	Plot experiment	Barley (Hordeum vulgare)
312	Salo and Gustafsson, 2016													√			No interaction	Marine ecosystem (1)	Herbaceous plant	Temperate	Plot experiment	Eelgrass (Zostera marina)
313	Sammons and Baenziger, 1985														√		No interaction	Agroecosystem (1)	Herbaceous plant	Temperate	Plot experiment	Wheat (Triticum aestivum)
314	Sarandon and Sarandon, 1995													√		√	No interaction	Agroecosystem (1)	Herbaceous plant	Temperate	Plot experiment	Wheat (Triticum aestivum)
315	Schalk et al., 1992			√													No interaction	Agroecosystem (1)	Herbaceous plant	Temperate	Plot experiment	Potato (Solanum tuberosum)
316	Scheepens et al., 2018													√	√		No interaction	Agroecosystem (1)	Herbaceous plant	Temperate	Pot experiment	Thale cress (Arabidopsis thaliana)
317	Schilling et al., 1983														√		No interaction	Agroecosystem (1)	Herbaceous plant	Temperate	Plot experiment	Peanut (Arachis hypogaea)
318	Schmid, 1994													√			No interaction	Old-field ecosystem (1)	Herbaceous plant	Temperate	Plot experiment	Goldenrod (Solidago altissima)
319	Schöb et al., 2015													√			No interaction	Agroecosystem (1)	Herbaceous plant	Temperate	Pot experiment	Barley (Hordeum vulgare)
320	Schouls and Langelaan, 1994														√		No interaction	Agroecosystem (1)	Herbaceous plant	Temperate	Plot experiment	Dry peas (Pisum sativum)
321	Schutz and Brim, 1971														√		No interaction	Agroecosystem (1)	Herbaceous plant	Temperate	Plot experiment	Soybean (Glycine max)
322	Schweitzer et al., 1986														√		No interaction	Agroecosystem (1)	Herbaceous plant	Temperate	Plot experiment	Soybean (Glycine max)
323	Shaalan et al., 1966														√		No interaction	Agroecosystem (2)	Herbaceous plant	Temperate	Plot experiment	Wheat (Triticum aestivum)
324	Sharma, 1994													√	√		No interaction	Agroecosystem (1)	Herbaceous plant	Temperate	Plot experiment	Rice (Oryza sativa)
325	Sharma and Dubin, 1996												√		√		Disease→plant	Agroecosystem (1)	Herbaceous plant	Temperate	Plot experiment	Wheat (Triticum aestivum)
326	Sharma and Prasad, 1978													√	√		No interaction	Agroecosystem (1)	Herbaceous plant	Temperate	Plot experiment	Wheat (Triticum aestivum)
327	Shearman et al., 1980	√		√													No interaction	Grassland (1)	Herbaceous plant	Temperate	Plot experiment	Kentucky bluegrass (Poa pratensis)
328	Shen, Zhang, Xiao et al., 2020	√													√		Herbivore→plant	Agroecosystem (1)	Herbaceous plant	Temperate	Plot experiment	Soybean (Glycine max)
329	Shen, Liu, Cai et al., 2015	√			√												Predator→herbivore	Agroecosystem (1)	Herbaceous plant	Temperate	Plot experiment	Rice (Oryza sativa)
330	Shi, Chen, Feng, Wang et al., 2017													√	√		No interaction	Agroecosystem (1)	Herbaceous plant	Temperate	Plot experiment	Wheat (Triticum aestivum)
331	Shoffner and Tooker, 2013	√												√			Herbivore→plant	Agroecosystem (1)	Herbaceous plant	Temperate	Pot experiment	Wheat (Triticum aestivum)
332	Shorter and Frey, 1979														√		No interaction	Agroecosystem (1)	Herbaceous plant	Temperate	Plot experiment	Oat (Avena sativa)
333	Sitch and Whittington, 1983												√		√		Disease→plant	Agroecosystem (1)	Herbaceous plant	Temperate	Plot experiment	Rapeseed (Brassica napus)
334	Smith et al., 2021													√			No interaction	Grassland (1)	Herbaceous plant	Temperate	Pot experiment	Johnsongrass (Sorghum halepense)
335	Srinivasan, 1968												√		√		Disease→plant	Agroecosystem (1)	Herbaceous plant	Tropical	Pot experiment	Sugarcane (Saccharum officinarum)
336	Ssekandi et al., 2016	√		√													No interaction	Agroecosystem (1)	Herbaceous plant	Tropical	Pot experiment	Common bean (Phaseolus vulgaris)
337	Sserubombwe et al., 2001	√											√				No interaction	Agroecosystem (1)	Woody plant	Tropical	Plot experiment	Cassava (Manihot esculenta)
338	Stoelen et al., 1980												√		√		Disease→plant	Agroecosystem (1)	Herbaceous plant	Temperate	Plot experiment	Barley (Hordeum vulgare)
339	Stützel and Aufhammer, 1989												√		√		Disease→plant	Agroecosystem (2)	Herbaceous plant	Temperate	Plot experiment	Barley (Hordeum vulgare)
340	Sumarno and Fehr, 1980														√		No interaction	Agroecosystem (1)	Herbaceous plant	Temperate	Plot experiment	Soybean (Glycine max)
341	Sun et al., 2021													√			No interaction	Wetland (1)	Herbaceous plant	Temperate	Pot experiment	Common reed (Phragmites australis)
342	Suneson, 1960												√	√	√		Disease→plant	Agroecosystem (1)	Herbaceous plant	Temperate	Plot experiment	Wheat (Triticum aestivum)
343	Sutton and Weaver, 1989														√		No interaction	Agroecosystem (1)	Herbaceous plant	Temperate	Plot experiment	Soybean (Glycine max)
344	Swanston et al., 2005													√	√	√	No interaction	Agroecosystem (1)	Herbaceous plant	Temperate	Plot experiment	Wheat (Triticum aestivum)
345	Tack and Roslin, 2011		√														No interaction	Forest (1)	Woody plant	Temperate	Pot experiment	Oak (Quercus robur)
346	Tang et al., 2009										√				√		Weed→plant	Agroecosystem (1)	Herbaceous plant	Temperate	Pot experiment	Rice (Oryza sativa)
347	Tansey et al., 2011	√		√													No interaction	Agroecosystem (1)	Herbaceous plant	Temperate	Plot experiment	Mustard (Sinapis alba)
348	Tapsoba and Wilson, 1999												√				No interaction	Grassland (1)	Herbaceous plant	Temperate	Plot experiment	Pearl millet (Pennisetum glaucum)
349	Tarhuni and McMeilly, 1989													√	√		No interaction	Agroecosystem (1)	Herbaceous plant	Temperate	Plot experiment	Faba bean (Vicia faba)
350	Tarhuni and McMeilly, 1990													√	√		No interaction	Agroecosystem (1)	Herbaceous plant	Temperate	Plot experiment	Faba bean (Vicia faba)
351	Teetes et al., 1994														√		No interaction	Agroecosystem (1)	Herbaceous plant	Temperate	Plot experiment	Sorghum (Sorghum bicolor)
352	Teng et al., 2014										√		√		√		Weed/Disease→plant	Agroecosystem (1)	Herbaceous plant	Temperate	Plot experiment	Rice (Oryza sativa)
353	Tilahun, 1995													√	√		No interaction	Agroecosystem (2)	Herbaceous plant	Tropical	Plot experiment	Maize (Zea mays)
354	Tomas et al., 2011			√													No interaction	Marine ecosystem (1)	Herbaceous plant	Temperate	Pot experiment	Eelgrass (Zostera marina)
355	Tomimatsu et al., 2014													√			No interaction	Wetland (1)	Herbaceous plant	Tropical	Pot experiment	Common reed (Phragmites australis)
356	Tratwal and Bocianowski, 2018												√		√		Disease→plant	Agroecosystem (2)	Herbaceous plant	Temperate	Plot experiment	Barley (Hordeum vulgare)
357	Tratwal et al., 2014	√													√		Herbivore→plant	Agroecosystem (2)	Herbaceous plant	Temperate	Plot experiment	Barley (Hordeum vulgare)
358	Travis and Proffitt, 2016													√			No interaction	Wetland (1)	Herbaceous plant	Temperate	Plot experiment	Smooth cordgrass (Spartina alterniflora)
359	Trimble and Fehr, 1983														√		No interaction	Agroecosystem (4)	Herbaceous plant	Temperate	Plot experiment	Soybean (Glycine max)
360	Underwood, 2009	√															No interaction	Agroecosystem (1)	Herbaceous plant	Temperate	Pot experiment	Strawberry (Fragaria×ananassa)
361	Utsumi et al., 2011	√															No interaction	Old-field ecosystem (1)	Herbaceous plant	Temperate	Pot experiment	Goldenrod (Solidago altissima)
362	Valentine, 1982													√	√		No interaction	Agroecosystem (1)	Herbaceous plant	Temperate	Plot experiment	Barley (Hordeum vulgare)
363	Vallavieille-Pope, 2004												√		√	√	Disease→plant	Agroecosystem (1)	Herbaceous plant	Temperate	Plot experiment	Wheat (Triticum aestivum)
364	Vellend et al., 2010													√	√		No interaction	Grassland (1)	Herbaceous plant	Temperate	Plot experiment	Dandelion (Taraxacum officinale)
365	Vidal et al., 2017												√				No interaction	Agroecosystem (1)	Herbaceous plant	Temperate	Plot experiment	Wheat (Triticum aestivum)
366	Vidal et al., 2020												√		√		Disease→plant	Agroecosystem (1)	Herbaceous plant	Temperate	Plot experiment	Wheat (Triticum aestivum)
367	Villaréal and Lannou, 2000												√				No interaction	Agroecosystem (1)	Herbaceous plant	Temperate	Plot experiment	Wheat (Triticum aestivum)
368	Vlachostergios, Lithourgidis, Korkovelos et al., 2011a														√		No interaction	Agroecosystem (1)	Herbaceous plant	Temperate	Plot experiment	Common vetch (Vicia sativa)
369	Vlachostergios, Lithourgidis, Dordas et al., 2011b													√		√	No interaction	Agroecosystem (2)	Herbaceous plant	Temperate	Plot experiment	Common vetch (Vicia sativa)
370	Wallace et al., 1995											√			√		Nematode→plant	Agroecosystem (1)	Herbaceous plant	Temperate	Plot experiment	Soybean (Glycine max)
371	Walsh and Noonan, 1998												√	√	√	√	Disease→plant	Agroecosystem (1)	Herbaceous plant	Temperate	Plot experiment	Wheat (Triticum aestivum)
372	Wang and Zhang, 2013													√	√		No interaction	Agroecosystem (1)	Herbaceous plant	Temperate	Plot experiment	Maize (Zea mays)
373	Wang, Shen, Jiao et al., 2012													√			No interaction	Wetland (1)	Herbaceous plant	Temperate	Plot experiment	Smooth cordgrass (Spartina alterniflora)
374	Wang, Zhang, Ji et al., 2016													√	√		No interaction	Agroecosystem (1)	Herbaceous plant	Temperate	Plot experiment	Wheat (Triticum aestivum)
375	Wang, Zhao, Li et al., 2017													√	√		No interaction	Agroecosystem (1)	Herbaceous plant	Temperate	Plot experiment	Maize (Zea mays)
376	Weih et al., 2021													√		√	No interaction	Shrubland (1)	Woody plant	Temperate	Plot experiment	Willow (Salix babylonica)
377	Weiss et al., 1990	√													√	√	Herbivore→plant	Agroecosystem (2)	Herbaceous plant	Temperate	Plot experiment	Wheat (Triticum aestivum)
378	Wetzel et al., 2018	√															No interaction	Agroecosystem (1)	Woody plant	Temperate	Plot experiment	Potato (Solanum tuberosum)
379	White, 1982												√		√		Disease→plant	Agroecosystem (1)	Herbaceous plant	Temperate	Plot experiment	Barley (Hordeum vulgare)
380	Wilcox, 1985													√	√		No interaction	Agroecosystem (1)	Herbaceous plant	Temperate	Plot experiment	Soybean (Glycine max)
381	Williams, 2001													√			No interaction	Marine ecosystem (1)	Herbaceous plant	Temperate	Plot experiment	Eelgrass (Zostera marina)
382	Wolfe, 1984												√		√	√	No interaction	Agroecosystem (1)	Herbaceous plant	Temperate	Plot experiment	Barley (Hordeum vulgare)
383	Wolfe and Barrett, 1979												√		√		Disease→plant	Agroecosystem (2)	Herbaceous plant	Temperate	Plot experiment	Barley (Hordeum vulgare)
384	Wolfe and Barrett, 1980												√		√		Disease→plant	Agroecosystem (1)	Herbaceous plant	Temperate	Plot experiment	Barley (Hordeum vulgare)
385	Wolfe and Jeger, 1981												√		√		Disease→plant	Agroecosystem (1)	Herbaceous plant	Temperate	Plot experiment	Barley (Hordeum vulgare)
386	Wu et al., 2020													√	√		No interaction	Agroecosystem (1)	Herbaceous plant	Temperate	Plot experiment	Trembling aspen (Radix pseudostellariae)
387	Xu, Xu, Xu et al., 2014												√		√	√	Disease→plant	Agroecosystem (1)	Herbaceous plant	Temperate	Plot experiment	Wheat (Triticum aestivum)
388	Xu, Zhang and Wang, 2018												√		√		Disease→plant	Agroecosystem (1)	Herbaceous plant	Temperate	Plot experiment	Rice (Oryza sativa)
389	Xu, Cheng, Kong et al., 2021										√				√		Weed→plant	Agroecosystem (1)	Herbaceous plant	Temperate	Pot experiment	Rice (Oryza sativa)
390	Xu, Dia, Li et al., 2012											√		√			Nematode→plant	Agroecosystem (1)	Herbaceous plant	Temperate	Plot experiment	Soybean (Glycine max)
391	Yan, Zhang, Crawford et al., 2021					√								√			No interaction	Wetland (1)	Herbaceous plant	Temperate	Plot experiment	Common reed (Phragmites australis)
392	Yang, Ge, Ouyang et al., 2012	√											√				No interaction	Agroecosystem (1)	Woody plant	Temperate	Plot experiment	Cotton (Gossypium hirsutum)
393	Yang, Wang, Tan et al., 2009													√	√		No interaction	Agroecosystem (1)	Herbaceous plant	Temperate	Plot experiment	Maize (Zea mays)
394	Yang, Pan, Zhu et al., 2019												√		√		Disease→plant	Agroecosystem (2)	Herbaceous plant	Temperate/Tropical	Plot experiment	Potato (Solanum tuberosum)
395	Yang and Yang, 2017														√		No interaction	Agroecosystem (1)	Herbaceous plant	Temperate	Plot experiment	Maize (Zea mays)
396	Yang, Wang, Qu et al., 2019													√			No interaction	Grassland (1)	Herbaceous plant	Temperate	Pot experiment	A grass species (Stipa grandis)
397	Yang, Xu, Jiang, et al., 2021													√			No interaction	Grassland (1)	Herbaceous plant	Temperate	Pot experiment	A grass species (Stipa grandis)
398	Yoshihara and Isogai, 2019			√									√		√		Herbivore/disease	Grassland (1)	Herbaceous plant	Temperate	Plot experiment	Cocksfoot (Dactylis glomerata)
																	→plant
399	Yu, 1990													√	√	√	No interaction	Agroecosystem (1)	Herbaceous plant	Temperate	Plot experiment	Kenaf (Hibiscus cannabinus)
400	Zeng et al., 2017													√			No interaction	Forest (1)	Woody plant	Temperate	Plot experiment	A tree (Choerospondias axillaris)/A tree (Liquidambar formosana)/A tree (Castanopsis sclerophylla)/A tree (Lithocarpus glaber)/A tree (Alniphyllum fortunei)/A tree (Rhus chinensis)/A tree (Castanopsis eyrei)/A tree (Schima superba)/A tree (Distylium myricoides)/A tree (Idesia polycarpa)/A tree (Cyclobalanopsis glauca)/A tree (Daphniphyllum oldhamii)
401	Zhang et al., 2021			√										√	√	√	Herbivore→plant	Agroecosystem (1)	Herbaceous plant	Temperate	Plot experiment	Rice (Oryza sativa)
402	Zhao, Liu, Yang, et al., 2018													√	√		No interaction	Agroecosystem (1)	Herbaceous plant	Temperate	Plot experiment	Barley (Hordeum vulgare)
403	Zhao, Liu, Yang, et al., 2020														√		No interaction	Agroecosystem (1)	Herbaceous plant	Temperate	Plot experiment	Barley (Hordeum vulgare)
404	Zhao and Chen, 2012												√		√		Disease→plant	Agroecosystem (1)	Herbaceous plant	Temperate	Plot experiment	Rice (Oryza sativa)
405	Zhao, Sun, Huang et al., 2010												√		√		Disease→plant	Agroecosystem (2)	Herbaceous plant	Temperate	Plot experiment	Wheat (Triticum aestivum)
406	Zhou, Chen, Liu et al., 2009	√			√		√		√						√		Predator/Parasitoid→herbivore→plant	Agroecosystem (1)	Herbaceous plant	Temperate	Plot experiment	Wheat (Triticum aestivum)
407	Zhou, Wang, Li et al., 2014														√	√	No interaction	Agroecosystem (1)	Herbaceous plant	Temperate	Plot experiment	Wheat (Triticum aestivum)
408	Zhou and Zhang, 2012													√		√	No interaction	Agroecosystem (1)	Herbaceous plant	Tropical	Pot experiment	Rice (Oryza sativa)
409	Zhu, Chen, Fan et al., 2000												√		√		Disease→plant	Agroecosystem (2)	Herbaceous plant	Temperate	Plot experiment	Rice (Oryza sativa)
410	Zhu, Fang, Wang et al., 2005												√		√		Disease→plant	Agroecosystem (1)	Herbaceous plant	Temperate	Plot experiment	Rice (Oryza sativa)
411	Zhu, Sun，Wang et al., 2004												√		√		Disease→plant	Agroecosystem (1)	Herbaceous plant	Temperate	Plot experiment	Rice (Oryza sativa)
412	Zogg and Travis, 2021													√			No interaction	Wetland (1)	Herbaceous plant	Temperate	Pot experiment	Smooth cordgrass (Spartina alterniflora)
413	Zuo et al., 2008									√	√						No interaction	Agroecosystem (1)	Herbaceous plant	Temperate	Plot experiment	Maize (Zea mays)
